# Supplementary material for: Toward Better Risk Stratification for Implantable Cardioverter-Defibrillator Recipients: Implications of Explainable Machine Learning Models
Source: J Cardiovasc Dev Dis. 2022 Sep 17;9(9):310. doi: 10.3390/jcdd9090310 (PMC9501472; doi:10.3390/jcdd9090310)
Supplement: Supplementary file 1 [file jcdd-09-00310-s001.zip]

Archive with 1 entries (1 files):
- jcdd-1893489-supplementary.pdf
